# Supplementary material for: Optimizing Nutrition Education in a Dedicated Inflammatory Bowel Disease Clinic
Source: Crohns Colitis 360. 2025 Jul 10;7(3):otaf045. doi: 10.1093/crocol/otaf045 (PMC12393898; doi:10.1093/crocol/otaf045)
Supplement: otaf045_Supplementary_Data [file otaf045_supplementary_data.zip]

Archive with 1 entries (1 files):
- IBD Nutrition Data Supplement.xlsx
