# Supplementary material for: Optimizing Nutrition Education in a Dedicated Inflammatory Bowel Disease Clinic
Source: Crohns Colitis 360. 2025 Jul 10;7(3):otaf045. doi: 10.1093/crocol/otaf045 (PMC12393898; doi:10.1093/crocol/otaf045)
Supplement: otaf045_Supplementary_Data [file otaf045_supplementary_data.zip › IBD Nutrition Data Supplement.xlsx]

## Sheet: Post Survey
ID	Start time	Completion time	Email	Name	Last modified time	I recall seeing the informational nutrition flyers and/or emails.	I feel comfortable discussing dietary recommendations for my patients with IBD	I have found the outpatient dietician visits at Mayo are helpful	My patients have reported meeting with a dietician was helpful	The IBD clinic would benefit from dieticians specifically trained in patients with IBD	I found the informational nutrition flyers/emails helpful.
1	2024-05-08 16:03:32	2024-05-08 16:03:59	anonymous			Yes	4	4	4	5	5
2	2024-05-08 16:05:28	2024-05-08 16:06:00	anonymous			No	4	4	3	4	3
3	2024-05-08 16:08:18	2024-05-08 16:08:35	anonymous			Yes	4	5	3	5	2
4	2024-05-08 16:19:07	2024-05-08 16:21:39	anonymous			No	4	3	3	5	3
5	2024-05-08 16:57:47	2024-05-08 16:58:18	anonymous			Yes	4	3	3	5	5
6	2024-05-08 21:50:05	2024-05-08 21:50:30	anonymous			Yes	5	3	3	5	1
7	2024-05-09 08:16:42	2024-05-09 08:17:02	anonymous			Yes	4	4	4	5	5
8	2024-05-14 07:16:05	2024-05-14 07:16:31	anonymous			Yes	4	4		3	5
9	2024-05-16 13:09:49	2024-05-16 13:10:14	anonymous			Yes	4	4	3	5	5
10	2024-05-28 07:10:53	2024-05-28 07:11:35	anonymous			Yes	4	3	4	5	4
11	2024-05-28 07:13:13	2024-05-28 07:13:41	anonymous			No	4	3	4	5	3
12	2024-05-28 07:57:27	2024-05-28 07:57:48	anonymous			Yes	4	4	4	5	4
13	2024-05-28 07:57:14	2024-05-28 07:57:53	anonymous			No	4	3	3	5	3
14	2024-05-28 21:46:26	2024-05-28 21:46:55	anonymous			Yes	4	4	3	4	4

## Sheet: Pre-Survey
ID	Start time	Completion time	Email	Name	Last modified time	IBD patients have unique nutritional requirements	I feel comfortable discussing dietary recommendations for my patients with IBD	I have adequate time to discuss nutrition and dietary recommendations with my IBD patients	My patients with IBD have expressed a desire to meet with a nutrition expert	I have found the outpatient dietician visits at Mayo are helpful	My patients have reported meeting with a dietician was helpful	The IBD clinic would benefit from dieticians specifically trained in patients with IBD
1	2024-01-11 11:00:23	2024-01-11 11:00:38	anonymous			4	4	3	2	5	5	5
2	2024-01-11 11:00:44	2024-01-11 11:01:10	anonymous			5	5	5	5	5	5	3
3	2024-01-11 11:00:48	2024-01-11 11:01:27	anonymous			5	4	1	5	3	3	5
4	2024-01-11 11:00:25	2024-01-11 11:02:08	anonymous			4	4	3	4	2	3	5
5	2024-01-11 11:04:52	2024-01-11 11:05:30	anonymous			4	3	2	5	2	2	5
6	2024-01-11 11:05:01	2024-01-11 11:05:43	anonymous			4	3	3	4	4	4	4
7	2024-01-11 11:45:42	2024-01-11 11:47:13	anonymous			4	5	4	4	2	2	5
8	2024-01-11 11:50:41	2024-01-11 11:51:15	anonymous			4	2	3	3	4	3	5
9	2024-01-11 12:18:34	2024-01-11 12:19:29	anonymous			5	3	2	5	1	1	5
10	2024-01-11 12:29:12	2024-01-11 12:29:32	anonymous			5	4	3	4	5	5	5
11	2024-01-11 15:19:43	2024-01-11 15:20:23	anonymous			5	3	3	4	3	3	5
12	2024-01-11 15:30:03	2024-01-11 15:30:48	anonymous			5	4	2	4	4	3	5
13	2024-01-11 16:37:37	2024-01-11 16:38:02	anonymous			4	4	2	5	2	2	5
14	2024-01-12 18:09:26	2024-01-12 18:10:25	anonymous			4	3	3	4	3	4	5
15	2024-01-15 10:45:24	2024-01-15 10:46:38	anonymous			5	2	3	5	3	4	5
16	2024-01-17 07:57:03	2024-01-17 07:58:14	anonymous			5	2	3	4	4	4	4
17	2024-01-19 07:04:52	2024-01-19 07:05:23	anonymous			4	3	2	4	3	3	4
18	2024-01-21 15:30:45	2024-01-21 15:31:19	anonymous			4	3	2	2	4	3	4
19	2024-01-23 10:43:04	2024-01-23 10:43:39	anonymous			4	5	5	5	4	4	5
20	2024-01-23 13:29:32	2024-01-23 13:33:26	anonymous			5	4	2	5	2	3	5
21	2024-01-29 15:22:01	2024-01-29 15:22:28	anonymous			4	4	4	4	5	4	5
22	2024-01-29 15:53:33	2024-01-29 15:54:09	anonymous			5	3	2	4	2	2	4

## Sheet: Visits and Nutrition Orders
	4/1-7/1/2023	4/1-7/1/2024			4/1-7/1/2023	4/1-7/1/2024			4/1/2023-7/1/2023	4/1/2024-7/1/2024
Total Number of GI Visits	1639	1780		Percentage of GI Visits with GI consults	4.88103	3.93258		Nutrition Referrals/ GI visits	80/1639 (4.9%)	70/1780 (3.9%)
Number of Nutrition Consults Placed In Patients Seen in GI	80	70
Total Number of IBD Visits	466	567		Percentage of IBD visit with GI consults	2.7897	2.6455		Nutrition Referrals/ IBD Visits	13/466 (2.8%)	15/567 (2.6%)
Total Number of IBD patients Referred to Nutrition	13	15
									4/1/2023-7/1/2023	4/1/2024-7/1/2024
								All GI	0.049	0.039
								IBD Patients Only	0.028	0.026
